# Supplementary material for: Phytohormone and Amino Acid Changes in Cherry Radish as Metabolic Adaptive Response to Arsenic Single and Multi-Contamination
Source: Biomolecules. 2025 Mar 8;15(3):390. doi: 10.3390/biom15030390 (PMC11940314; doi:10.3390/biom15030390)
Supplement: Supplementary file 1 [file biomolecules-15-00390-s001.zip]

Archive with 1 entries (1 files):
- biomolecules-3384979-supplementary.pdf
